# Supplementary material for: High-mobility group box 1 is associated with neurological outcome in patients with post-cardiac arrest syndrome after out-of-hospital cardiac arrest
Source: J Intensive Care. 2016 May 31;4:37. doi: 10.1186/s40560-016-0161-4 (PMC4886401; doi:10.1186/s40560-016-0161-4)
Supplement: Additional file 1: — Patient data. [file 40560_2016_161_MOESM1_ESM.xlsx]

## Sheet: Sheet1
Gender	Age	Witness	Bystander CPR	Initial rhythm	GCS	Therapeautic hypothermia	CPC at 30 days	IL-6 /day1	CPK /day1	lactate /day1	NH3 /day1	HMGB-1 /day1	HMGB-1 /day2	HMGB-1 /day3	HMGB-1 /day5	HMGB-1 /day7	mtDNA /day1	mtDNA /day2	mtDNA /day3	mtDNA /day5	mtDNA /day7	ISTH DIC /day1	totalSOFA/day1	APACHEⅡ /day1
M	48	N	Y	VF	13	N	1	45.8	385	8.5	46	15.9					0.267271					0	2	5
M	28	Y	Y	VF	5	Y	1	24.9	147	3.2	90	18.5	12.5	5.3	5		1.00284	4.17074	0.142532	0.0446558		3	5	15
M	59	Y	N	Asystole	3	Y	1	53.9	69	3.9	140	6.8	9	12.3	7		0.110705	0.0447422	1.21125	0.500974		0	9	29
F	36	Y	Y	VF	3	Y	1	13	52	6.9	69	18.5	7.9	8.5	6.5		0.149604	0.0270357	0.0594409	0.0480961		3	8	24
M	71	Y	N	VF	3	Y	1	17.9	104	1.7	28	5.6	5.3	4.1	3		0.175219	0.0213334	0.0221532	0.088618		3	7	26
F	79	N	N	PEA	4	Y	1	83.6	134	3.1	118	15.1	4.9	7	5.2		0.924752	0.0829488	0.140173	0.213509		2	12	27
M	34	Y	Y	VF	11	Y	1	18	1352	7.1	122	6.7	4.2	6.3	4.1		9.00944	0.00879195	0.235246	0.0336247		2	5	10
M	67	Y	Y	VF	4	Y	1	13.9	101	2.2	34	6.5	3.3	3.7	4.5	7.3	0.142049	0.0693451	0.256098	0.0188655	0.0328743	2	7	21
M	73	Y	Y	VF	3	Y	1	23.5	137	10.9	145	64	6.2	3.7	5.2	4.3	2.1994	0.157023	0.2591	0.285768	0.0938919	5	9	32
F	76	N	N	Asystole	3	N	2	3950	284	7.5	233	19.3	8.7	5.9	7.1		0.183543	0.0585764	0.0137403	0.0605511		8	8	33
M	83	Y	Y	VF	3	Y	2	10.7	52	2.4	41	7.9	5.8	5.7	6.7	7	0.206197	0.00345084	0.0205318	0.0883891	0.00499306	3	6	22
M	32	Y	Y	VF	3	Y	3	10.4	104	11.7	246	53.4	12.5	14.3	5.3		1.30197	0.00552973	0.250629	0.0208841		2	5	15
M	82	Y	Y	PEA	3	Y	4	65.8	54	7.1	84	25	7.1	7.1	8.4		1.04582	0.0352265	0.00600062	0.0378857		3	7	30
M	62	Y	Y	PEA	3	N	4	48.4	134	7	176	17	5.3	5.8	6.7		0.0606074	0.025963	0.0242976	0.0165615		2	8	28
Ｆ	79	N	N	PEA	3	N	5	542000	190	22	831	69.5					1.31807					3	10	30
Ｆ	47	Y	Y	Asystole	3	Y	5	213	122	12.5	62	12.9	11.3	11.5	11.6		0.367932	0.0126546	0.022103	0.154648		0	8	25
F	50	N	Y	Asystole	3	N	5	90.2	130	10.1	97	130					1.99432					3	10	26
M	47	Y	Y	VF	3	Y	5	58.8	404	14.6	374	42.5	41.5	38.2			0.249205	0.454201	0.54484			7	11	26
M	86	Y	N	Asystole	3	N	5	1850	1286	19	317	29.9					0.27869						15	45
F	55	Y	Y	PEA	3	Y	5	300	2195	14.3		76.7	10.7	5.3	3.2	5.6	0.587115	0.0415413	0.0427003	0.0792833	0.0703973	1	11	35
F	87	Y	Y	VF	3	N	5	85.7	1567	5.5	221	39.4					0.104785					8	10	44
